# Supplementary material for: Genetic Diversity of Viral Populations Associated with Ananas Germplasm and Improvement of Virus Diagnostic Protocols
Source: Pathogens. 2022 Dec 5;11(12):1470. doi: 10.3390/pathogens11121470 (PMC9787488; doi:10.3390/pathogens11121470)
Supplement: Supplementary file 1 [file pathogens-11-01470-s001.zip]

Archive with 1 entries (1 files):
- pathogens-2023210-SI.pdf
